# Supplementary material for: Liver governs adipose remodelling via extracellular vesicles in response to lipid overload
Source: Nat Commun. 2020 Feb 5;11:719. doi: 10.1038/s41467-020-14450-6 (PMC7002740; doi:10.1038/s41467-020-14450-6)
Supplement: Supplementary file 6 — Source Data [file 41467_2020_14450_MOESM6_ESM.xlsx]

## Sheet: Fig. 1
body weight (g)							liver weight (g)							iWAT weight (g)							eWAT weight (g)
HFD 0h	HFD 6h	HFD 12h	HFD 24h	HFD 48h	HFD 1w		HFD 0h	HFD 6h	HFD 12h	HFD 24h	HFD 48h	HFD 1w		HFD 0h	HFD 6h	HFD 12h	HFD 24h	HFD 48h	HFD 1w		HFD 0h	HFD 6h	HFD 12h	HFD 24h	HFD 48h	HFD 1w
22.98	23.11	23.51	24.49	24.54	26.48		1.02	1.16	1.22	1.09	1.13	1.31		0.17	0.18	0.27	0.3	0.28	0.4		0.25	0.27	0.19	0.48	0.35	0.64
24.33	24.78	24.76	24.41	25.01	28.64		1.01	1.16	1.29	1.29	1.32	1.28		0.2	0.24	0.23	0.28	0.28	0.44		0.27	0.32	0.29	0.44	0.27	0.66
22.87	23.97	23.53	23.57	25	27.15		0.98	1.11	1.37	1.29	1.37	1.2		0.21	0.23	0.28	0.27	0.35	0.45		0.23	0.24	0.28	0.35	0.7	0.51
22.59	22.04	23.42	24.82	25.41	26.34		1.03	1.05	1.18	1.22	1.25	1.27		0.17	0.22	0.24	0.23	0.42	0.46		0.27	0.25	0.32	0.45	0.71	1
23.69	23.65	23.53	23.54	23.57	25.31		1.06	1.15	1.19	1.15	1.16	1.15		0.18	0.24	0.22	0.22	0.38	0.37		0.2	0.27	0.24	0.35	0.54	0.64
20.24	21.01	21.38	22.95	24.64	27.99		0.86	0.99	1.02	1.12	1.2	1.37		0.21	0.19	0.28	0.28	0.39	0.55		0.17	0.19	0.26	0.43	0.72	0.9
liver TG (nmol/mg protein)							iWAT TG (nmol/mg protein)							eWAT TG (nmol/mg protein)							Liver CD36				Liver Ldr				Liver Lrp				Liver Fas				Liver Scd1				Liver Acc1				Liver Acox				Liver Cpt1a
HFD 0h	HFD 6h	HFD 12h	HFD 24h	HFD 48h	HFD 1w		HFD 0h	HFD 6h	HFD 12h	HFD 24h	HFD 48h	HFD 1w		HFD 0h	HFD 6h	HFD 12h	HFD 24h	HFD 48h	HFD 1w		HFD 0h	HFD 3h	HFD 6h		HFD 0h	HFD 3h	HFD 6h		HFD 0h	HFD 3h	HFD 6h		HFD 0h	HFD 3h	HFD 6h		HFD 0h	HFD 3h	HFD 6h		HFD 0h	HFD 3h	HFD 6h		HFD 0h	HFD 3h	HFD 6h		HFD 0h
10.05	19.39	33.18	22.67	34.69	123.52		152.91	203.87	210.5	246.25	257.58	659.92		286.07	311.07	331.27	324.2	338.43	639.96		0.99	2.13	2.57		1.04	1.34	2.09		0.94	1.77	1.63		1.02	1.7	2.44		0.93	2.37	3.03		0.8	1.67	2.58		1.21	1.43	2.05		0.94
9.9	20.97	27.68	20.01	48.51	115.57		168.08	186.01	213.03	205.73	196.97	576.9		310.93	259.26	301.34	361.52	381.46	572.86		0.72	1.82	3.09		0.71	1.97	1.54		1.2	2.07	2.52		0.93	1.34	1.91		0.91	2.79	2.01		1.19	1.15	1.83		0.79	1.57	2.38		0.61
10.05	17.13	22.55	22.74	36.89	133.53		171.78	147.26	185.76	226.28	234.79	728.63		305.69	327.97	283.23	259.04	456.49	668.68		1.2	1.36	2.13		1.2	2.26	1.29		0.81	1.98	2.09		1.08	2.09	2.59		1.04	1.73	3.65		0.96	1.27	2.38		0.92	1.84	1.82		1.32
10.02	10.57	22.09	24.99	40.79	118.98		150.89	210.89	168.3	221.55	278.32	609.43		295.41	301.54	275.9	269.01	399.62	628.95		0.85	1.73	3.32		1.07	1.84	1.75		0.84	2.24	1.85		0.91	1.84	1.87		0.85	2.55	2.93		0.88	1.54	1.86		1.19	2.08	2.63		0.76
9.89	22.87	26.99	15.43	33.98	132.35		167.89	156.32	158.35	198.79	204.58	586.43		300.79	248.96	258.69	336.92	308.93	589.31		1.19	2.09	2.09		0.68	1.64	2.13		1.13	1.64	1.73		1	2.22	2.34		1.23	1.64	2.47		1.1	1.67	2.27		1.07	1.79	2.89		1.14
10.01	15.58	29.87	18.06	49.21	120.35		170.99	142.13	208.75	231.89	188.46	701.39		276.53	306.85	325.79	341.99	326.92	655.43		1.05	1.53	2.44		1.3	1.23	1.04		1.08	2.09	1.54		1.07	1.63	2.09		1.05	2.11	2.55		1.07	1.26	1.84		0.82	2.21	2.09		1.24
iWAT DNA (μg)							eWAT DNA (μg)
HFD 0h	HFD 6h	HFD 12h	HFD 24h	HFD 48h	HFD 1w		HFD 0h	HFD 6h	HFD 12h	HFD 24h	HFD 48h	HFD 1w
152.91	103.87	110.5	146.25	157.58	259.92		152.91	103.87	110.5	146.25	157.58	259.92
168.09	186.01	133.03	175.73	196.97	276.9		168.09	186.01	133.03	175.73	196.97	276.9
171.78	147.26	178.76	126.28	134.79	208.63		171.78	147.26	178.76	126.28	134.79	208.63
153.22	133.62	183.21	135.61	165.32	179.52		153.22	133.62	183.21	135.61	165.32	179.52
107.24	154.61	157.42	196.32	178.31	189.33		107.24	154.61	157.42	196.32	178.31	189.33
124.52	169.32	188.32	226.33	188.51	223.63		124.52	169.32	188.32	226.33	188.51	223.63
iWAT C/EBPβ					iWAT Pparγ					iWAT aP2
HFD 0h	HFD 24h	HFD 48h	HFD 1w		HFD 0h	HFD 24h	HFD 48h	HFD 1w		HFD 0h	HFD 24h	HFD 48h	HFD 1w
0.87	10.36	15.24	28.79		0.86	1.37	20.56	35.68		0.96	1.03	2.98	30.19
0.89	13.09	20.42	23.57		1.18	2.82	25.98	30.22		1.2	0.83	1.9	25.78
1.24	12.51	12.31	30.19		0.96	2.33	30.29	27.89		0.83	1.24	1.68	33.29
0.89	11.78	13.78	26.83		0.88	1.68	24.98	33.89		0.85	0.86	1.58	31.25
0.98	12.08	14.98	28.85		0.97	2.03	28.74	32.84		0.96	0.94	2.07	22.67
1.13	11.03	18.57	22.19		1.15	1.53	29.85	26.98		1.19	1.08	2.57	36.85
eWAT C/EBPβ					eWAT Pparγ					eWAT aP2
HFD 0h	HFD 24h	HFD 48h	HFD 1w		HFD 0h	HFD 24h	HFD 48h	HFD 1w		HFD 0h	HFD 24h	HFD 48h	HFD 1w
0.86	1.36	1.24	1.28		0.85	1.07	1.56	1.08		0.94	1.03	1.38	1.12
0.91	1.09	1.42	0.83		1.16	1.22	1.08	1.24		1.23	0.93	1.3	0.98
1.23	0.61	1.03	1.19		0.99	1.33	1.29	0.89		0.82	1.24	1.08	1.32
0.97	1.05	1.24	1.35		0.96	1.18	1.67	1.35		0.87	1.12	1.39	1.26
0.85	0.78	1.36	0.89		0.88	1.24	1.18	1.43		1.23	1.08	1.19	0.85
1.18	1.45	1.05	1.26		1.16	1.25	1.17	0.78		0.9	1.06	1.06	1.56
[truncated: 59 more columns]

## Sheet: Fig. 2
Oil Red O (OD value)			Srebp1c mRNA			Fas mRNA			Acc1 mRNA			Scd1 mRNA			lpl mRNA			Ppar γ2 mRNA
Chow-CM	HFD-CM		Chow-CM	HFD-CM		Chow-CM	HFD-CM		Chow-CM	HFD-CM		Chow-CM	HFD-CM		Chow-CM	HFD-CM		Chow-CM	HFD-CM
0.25	0.79		1.01	1.55		0.96	1.36		1.07	1.3		1.11	1.4		0.97	1.88		1.04	1.29
0.18	0.8		0.84	1.33		1.14	1.64		0.97	1.81		0.83	1.81		1.24	1.72		0.86	1.27
0.17	0.91		1.14	1.52		0.9	1.96		0.95	1.26		1.06	1.28		0.8	2.09		1.1	1.57
EV production (μg per 106 hepatocytes)			EV production (μg per 106 hepatocytes)							Pparγ mRNA			aP2 mRNA			AdipoQ mRNA			Fas mRNA			Srebp1c mRNA			Acc1 mRNA
Chow-EV	HFD-EV		Chow-EV	Chow-EV+DMSO	Chow-EV+GW4869	HFD-EV	HFD-EV+DMSO	HFD-EV+GW4869		Chow-EV	HFD-EV		Chow-EV	HFD-EV		Chow-EV	HFD-EV		Chow-EV	HFD-EV		Chow-EV	HFD-EV		Chow-EV	HFD-EV
6.09	9.42		6.32	5.43	4.21	9.01	9.53	5.38		0.89	1.47		0.93	2.03		0.9	1.59		0.82	2.33		0.83	1.92		0.83	2.34
5.19	10.56		5.37	6.38	3.28	10.33	10.28	6.03		1.16	1.98		1.05	1.98		0.94	2.08		1.12	2.53		0.91	2.82		1.17	2.72
7.08	7.23		7.28	7.15	2.95	8.05	7.12	4.49		0.94	2.43		0.86	1.12		1.16	1.48		1	2.29		1.1	2.48		0.94	2.54
5.49	7.57		5.84	6.49	4.59	9.66	8.33	3.82		1.24	2.03		1.07	2.53		0.95	1.12		1.3	2.44		1.18	2.09		1.22	2.09
7.43	9.53		7.93	4.28	5.03	8.89	8.02	3.07		0.83	1.32		1.25	1.73		1.32	1.89		0.78	2.21		0.85	2.78		0.82	2.12
6.16	10.81		6.55	6.69	3.45	9.27	9.49	5.89		0.93	1.39		0.84	1.04		0.73	1.13		0.97	2.54		1.13	2.32		1.02	3.09
Pparγ mRNA			aP2 mRNA			AdipoQ mRNA			Fas mRNA			Srebp1c mRNA			Acc1 mRNA
Chow-EV 6h	HFD-EV 6h		Chow-EV 6h	HFD-EV 6h		Chow-EV 6h	HFD-EV 6h		Chow-EV 6h	HFD-EV 6h		Chow-EV 6h	HFD-EV 6h		Chow-EV 6h	HFD-EV 6h
0.92	1.25		0.89	1.23		0.99	1.19		0.89	1.12		0.95	0.92		0.88	1.08
1.1	0.83		1.21	0.98		0.9	0.94		1.02	0.76		0.93	1.28		1.13	0.97
0.97	0.92		0.91	1.03		1.11	1.34		1.09	0.99		1.12	0.98		0.99	1.23
Pparγ mRNA			aP2 mRNA			AdipoQ mRNA			Fas mRNA			Srebp1c mRNA			Acc1 mRNA
Chow-EV 12w	HFD-EV 12w		Chow-EV 12w	HFD-EV 12w		Chow-EV 12w	HFD-EV 12w		Chow-EV 12w	HFD-EV 12w		Chow-EV 12w	HFD-EV 12w		Chow-EV 12w	HFD-EV 12w
0.9	1.05		0.99	1.03		0.9	1.19		0.88	1.92		0.84	1.33		0.85	1.34
1.16	0.98		1.11	0.98		0.94	0.98		0.96	1.82		1.14	1.53		1.19	1.97
0.94	1.23		0.91	0.83		1.16	1.08		1.16	1.58		1.02	1.99		0.96	1.54

## Sheet: Fig. 3
EV production (μg per 106 hepatocytes)			eWAT NMR (cm3)					iWAT NMR (cm3)
Scamble	siGgpps		Chow-WT	Chow-LKO	HFD-WT	HFD-LKO		Chow-WT	Chow-LKO	HFD-WT	HFD-LKO
6.34	4.87		12.3	7.1	16.8	16.1		10.2	7.6	15.3	15.1
5.68	5.86		16.7	4.7	18.4	13.8		8.5	4.1	15.6	11.7
6.54	3.54		11.4	9.3	15.3	12.6		9.5	5.1	14.9	8.9
5.89	3.24		9.2	3.9	13.9	14.5		8.6	3.5	13.2	10.7
7.46	2.32		13.6	5.8	16.3	11.9		12.7	4.7	12.4	12.3
6.21	2.48		15.1	10.1	17.9	10.6		8.7	10.6	15.1	8.4
iWAT weight (g)					Srebp1c mRNA			Fas mRNA			lpl mRNA			Ppar γ2 mRNA			Atgl mRNA			Cpt1b mRNA			Acox1 mRNA			Acsl1 mRNA
Chow-WT	Chow-LKO	HFD-WT	HFD-LKO		HFD-WT	HFD-LKO		HFD-WT	HFD-LKO		HFD-WT	HFD-LKO		HFD-WT	HFD-LKO		HFD-WT	HFD-LKO		HFD-WT	HFD-LKO		HFD-WT	HFD-LKO		HFD-WT	HFD-LKO
0.72	0.57	2.31	0.8		0.98	0.91		0.78	0.98		0.97	0.88		0.99	1.03		1.09	4.58		0.88	5.19		0.78	1.87		0.83	1.37
0.56	0.28	1.49	0.53		1.21	0.82		1.31	0.21		1.41	0.57		1.11	0.96		0.87	2.32		1.21	3.51		1.33	2.52		1.13	1.27
0.68	0.54	1.43	1.19		0.88	0.46		0.98	0.53		0.68	0.93		0.92	0.63		0.99	3.76		0.92	3.22		0.92	2.79		0.98	4.69
0.66	0.26	2.11	0.67		0.86	0.21		0.93	0.13		0.85	0.7		0.89	0.21		0.85	1.58		0.88	4.08		0.98	1.04		1.04	2.2832
0.68	0.41	1.65	1.26		0.95	0.77		1.24	0.42		1.18	0.17		1.05	0.51		0.98	1.03		1.04	1.98		1.15	4.39		1.21	2.127
0.41	0.28	1.17	0.68		1.19	0.14		0.83	0.59		0.97	0.3		1.06	0.2		1.17	2.08		1.08	2.26		0.87	2.08		0.75	3.84
eWAT weight (g)
Chow-WT	Chow-LKO	HFD-WT	HFD-LKO
1.15	0.8	2.33	1.49
1.28	0.61	2.35	1.24
1.33	1.07	1.78	1.7
1.25	0.54	2.46	0.98
1.27	0.62	1.7	1.76
0.76	0.58	2.22	0.89

## Sheet: Fig. 4
EV production (μg per 106 hepatocytes)					EV production (μg per 106 hepatocytes)
Chow-WT EV	Chow-LKO EV	HFD-WT EV	HFD-LKO EV		Rab27A	Rab27A mut	Rab27A	Rab27A mut
6.09	3.78	9.42	7.93		8.09	4.78	9.21	5.39
5.19	4.23	10.51	6.09		6.19	4.23	10.54	6.33
7.08	3.89	8.22	5.89		7.24	5.89	9.53	3.89
5.49	3.52	9.51	6.9		8.09	5.52	9.09	6.09
7.43	3.1	9.55	8.98		6.63	4.68	8.89	3.44
6.16	4.65	10.82	9.64		7.83	5.09	10.05	5.9

## Sheet: Fig. 5
body weight (g)			iWAT weight (g)			eWAT (g)			iWAT Srebp1c mRNA			iWAT Fas mRNA			iWAT Acc1 mRNA			eWAT Srebp1c mRNA			eWAT Fas mRNA			eWAT Acc1 mRNA
Chow-EV	HFD-EV		Chow-EV	HFD-EV		Chow-EV	HFD-EV		Chow-EV	HFD-EV		Chow-EV	HFD-EV		Chow-EV	HFD-EV		Chow-EV	HFD-EV		Chow-EV	HFD-EV		Chow-EV	HFD-EV
25.01	30.32		0.39	0.94		0.61	1.36		1.14	2.42		0.95	2.18		0.95	2.85		1	1.29		1.24	1.21		0.83	1.73
26.39	32.13		0.42	1.1		0.71	1.56		0.96	1.93		0.81	1.69		1.15	1.54		0.91	1.55		0.74	1.71		0.87	2.09
27.6	31.78		0.5	1.23		0.8	1.65		0.91	1.32		1.14	2.72		0.94	2.06		1.05	2.58		1.04	1.83		1.1	1.14
28.64	33.24		0.7	1.56		0.99	2.03		0.98	1.49		1.09	2.34		0.97	2.25		1.04	1.37		0.98	2.03		1.2	1.99
Oil Red O (OD value)			body weight (g)				iWAT weight (g)				eWAT weight (g)				iWAT Srebp1c mRNA				iWAT Fas mRNA				iWAT Acc1 mRNA				iWAT Scd1 mRNA				iWAT Atgl mRNA				iWAT Cpt1b mRNA				iWAT Acox1 mRNA			i	WAT Acsl1 mRNA
HFD-WT EV	HFD-LKO EV		HFD-LKO+Lipo	HFD-LKO+HFD-LKO EV	HFD-LKO+HFD-WT EV		HFD-LKO+Lipo	HFD-LKO+HFD-LKO EV	HFD-LKO+HFD-WT EV		HFD-LKO+Lipo	HFD-LKO+HFD-LKO EV	HFD-LKO+HFD-WT EV		HFD-LKO+Lipo	HFD-LKO+HFD-LKO EV	HFD-LKO+HFD-WT EV		HFD-LKO+Lipo	HFD-LKO+HFD-LKO EV	HFD-LKO+HFD-WT EV		HFD-LKO+Lipo	HFD-LKO+HFD-LKO EV	HFD-LKO+HFD-WT EV		HFD-LKO+Lipo	HFD-LKO+HFD-LKO EV	HFD-LKO+HFD-WT EV		HFD-LKO+Lipo	HFD-LKO+HFD-LKO EV	HFD-LKO+HFD-WT EV		HFD-LKO+Lipo	HFD-LKO+HFD-LKO EV	HFD-LKO+HFD-WT EV		HFD-LKO+Lipo	HFD-LKO+HFD-LKO EV	HFD-LKO+HFD-WT EV		HFD-LKO+Lipo	HFD-LKO+HFD-LKO EV	HFD-LKO+HFD-WT EV
1.14	0.64		26.24	25.46	30.9		0.62	0.53	0.97		1.08	0.88	1.23		0.87	1.21	1.32		0.92	1.24	1.67		0.89	1.3	2.36		0.96	0.89	3.47		0.95	0.89	0.85		0.87	0.89	0.42		0.96	0.98	0.98		0.89	0.8	1.05
0.95	0.33		26.93	26.01	31.21		0.56	0.62	1.03		0.95	1.05	1.52		1.3	0.98	1.53		1.19	1.29	3.08		1.11	1.18	2.06		1.22	1.19	1.8		0.94	0.62	0.66		1.16	0.82	0.72		1.06	0.7	0.48		1.14	0.69	0.69
0.92	0.49		26.82	27.34	32.89		0.72	0.67	1.32		0.83	0.92	1.43		0.98	1.19	1.69		0.94	1.32	3.57		0.88	1.42	1.89		0.92	0.98	1.68		0.99	0.79	1.05		0.89	1.09	0.63		1.07	1.09	1.08		1.02	0.99	0.94
			27.03	26.33	31.57		0.58	0.72	1.21		0.9	0.8	1.32		0.85	1.49	1.5		0.95	0.92	2.98		1.12	0.82	3.08		0.9	1.4	2.39		1.13	1.09	0.94		1.07	0.94	0.88		0.91	0.89	0.89		0.94	1.09	1.03
eWAT Srebp1c mRNA				eWAT Fas mRNA				eWAT Acc1 mRNA				eWAT Scd1 mRNA				eWAT Atgl mRNA				eWAT Cpt1b mRNA				eWAT Acox1 mRNA				eWAT Acsl1 mRNA
HFD-LKO+Lipo	HFD-LKO+HFD-LKO EV	HFD-LKO+HFD-WT EV		HFD-LKO+Lipo	HFD-LKO+HFD-LKO EV	HFD-LKO+HFD-WT EV		HFD-LKO+Lipo	HFD-LKO+HFD-LKO EV	HFD-LKO+HFD-WT EV		HFD-LKO+Lipo	HFD-LKO+HFD-LKO EV	HFD-LKO+HFD-WT EV		HFD-LKO+Lipo	HFD-LKO+HFD-LKO EV	HFD-LKO+HFD-WT EV		HFD-LKO+Lipo	HFD-LKO+HFD-LKO EV	HFD-LKO+HFD-WT EV		HFD-LKO+Lipo	HFD-LKO+HFD-LKO EV	HFD-LKO+HFD-WT EV		HFD-LKO+Lipo	HFD-LKO+HFD-LKO EV	HFD-LKO+HFD-WT EV
0.89	0.89	0.99		0.88	0.79	2.14		0.93	1	1.09		0.84	1.01	2.58		0.96	0.89	0.79		0.89	0.99	1.25		0.85	0.89	0.89		1.06	0.93	0.79
1.09	1.21	1.23		1.21	0.98	2.54		1.04	1.23	2.29		1.19	1.12	1.93		0.86	1.32	1.01		1.15	0.99324	1.08		1.03	1.18	1.09		0.85	1.29	0.99
0.84	1.01	1.39		0.81	0.99	1.69		0.82	1.11	1.89		0.9	0.82	1.28		0.91	0.76	1.25		0.82	1.09	1.2		0.95	0.98	1.33		0.91	0.79	1.15
1.18	1.12	1.49		1.1	1.21	2.24		1.21	0.89	2.83		1.07	1.28	2.27		1.27	1.12	0.88		1.13	1.11	0.89		1.17	1.09	0.89		1.18	1.08	1.39

## Sheet: Fig. 6
miR-122 level			let-7e-5p level			miR-31-5p level			miR-210-3p
WT	122-/-		WT	let-7e-5p-/-		WT	miR-31-5p-/-		WT	miR-210-3p-/-
1.08	0.02		1.53	0.01		2.58	0.01		1.24	0.05
2.04	0.08		2.7	0.08		1.57	0.024325		2.05	0.02
1.29	0.01		1.04	0.02		1.08	0.09		1.83	0.03
Pparγ mRNA					aP2 mRNA					AdipoQ mRNA					Lpl mRNA					Fas mRNA					Acc1 mRNA
HFD-EV-WT	HFD-EV-miR-210-3p-/-	HFD-EV-let-7e-5p-/-	HFD-EV-miR-31-5p-/-		HFD-EV-WT	HFD-EV-miR-210-3p-/-	HFD-EV-let-7e-5p-/-	HFD-EV-miR-31-5p-/-		HFD-EV-WT	HFD-EV-miR-210-3p-/-	HFD-EV-let-7e-5p-/-	HFD-EV-miR-31-5p-/-		HFD-EV-WT	HFD-EV-miR-210-3p-/-	HFD-EV-let-7e-5p-/-	HFD-EV-miR-31-5p-/-		HFD-EV-WT	HFD-EV-miR-210-3p-/-	HFD-EV-let-7e-5p-/-	HFD-EV-miR-31-5p-/-		HFD-EV-WT	HFD-EV-miR-210-3p-/-	HFD-EV-let-7e-5p-/-	HFD-EV-miR-31-5p-/-
0.91	0.7	0.45	0.93		1.01	0.58	0.59	1.09		1.06	0.82	0.83	1.05		0.95	0.7	0.75	0.75		1.05	0.75	0.34	0.74		1.06	0.67	0.54	0.88
1.11	0.79	0.55	0.97		0.88	0.54	0.65	0.85		0.89	0.85	0.65	0.9		1.09	0.77	0.44	0.7		0.96	0.57	0.66	0.98		0.94	0.51	0.65	0.96
0.97	0.78	0.59	0.98		1.1	0.69	0.55	1.03		1.04	0.67	0.59	0.92		0.97	0.66	0.65	1		0.99	0.52	0.43	0.69		0.99	0.54	0.33	0.7
Pparγ mRNA					aP2 mRNA					AdipoQ mRNA					Lpl mRNA					Fas mRNA					Acc1 mRNA
HFD-LKO Exo-mimic-NC	HFD-LKO Exo-miR-210-3p-mimic	HFD-LKO Exo-let-7e-5p-mimic	HFD-LKO Exo-miR-31-5p-mimic		HFD-LKO Exo-mimic-NC	HFD-LKO Exo-miR-210-3p-mimic	HFD-LKO Exo-let-7e-5p-mimic	HFD-LKO Exo-miR-31-5p-mimic		HFD-LKO Exo-mimic-NC	HFD-LKO Exo-miR-210-3p-mimic	HFD-LKO Exo-let-7e-5p-mimic	HFD-LKO Exo-miR-31-5p-mimic		HFD-LKO Exo-mimic-NC	HFD-LKO Exo-miR-210-3p-mimic	HFD-LKO Exo-let-7e-5p-mimic	HFD-LKO Exo-miR-31-5p-mimic		HFD-EV-WT	HFD-EV-miR-210-3p-/-	HFD-EV-let-7e-5p-/-	HFD-EV-miR-31-5p-/-		HFD-EV-WT	HFD-EV-miR-210-3p-/-	HFD-EV-let-7e-5p-/-	HFD-EV-miR-31-5p-/-
0.98	1.62	2.66	1.27		1.15	1.98	2.86	1.29		1.05	2.28	2.52	1.28		0.92	1.9	1.63	1.21		1.05	1.74	1.82	1.24		1.07	1.52	1.4	0.98
1.12	1.99	2.02	0.87		1.01	2.04	2.2	0.94		0.84	1.85	1.92	0.9		1.15	1.61	1.3	0.7		0.87	1.51	2.39	0.98		0.85	1.71	1.86	1.32
0.9	2.27	2.79	0.98		0.84	2.98	2.5	0.94		1.11	1.67	1.83	0.92		0.93	1.3	1.93	1.2		1.08	1.35	1.45	1.19		1.08	1.27	2.08	1
Pgc1α mRNA			Fastk mRNA			Acsl6 mRNA			Elovl4 mRNA
Anti-scramble Exo	Anti-let-7e-5p Exo		Anti-scramble Exo	Anti-let-7e-5p Exo		Anti-scramble Exo	Anti-let-7e-5p Exo		Anti-scramble Exo	Anti-let-7e-5p Exo
1.11	0.62		0.77	0.46		1.09	0.68		0.87	1.05
0.9	0.44		1.14	0.72		1.03	0.74		1.15	0.9
0.99	0.51		1.09	0.53		0.88	0.62		0.98	0.87
3'-UTR (Percentage of luciferase activity)			3'-UTR mut (Percentage of luciferase activity)			Pgc1α mRNA					Pgc1α mRNA
EV-mimic-NC	EV-let-7e-5p-mimic		EV-mimic-NC	EV-let-7e-5p-mimic		1	2	3	4		1	2	3	4
109	116		57	89		0.9	0.78	5.36	4.35		0.95	1.12	0.33	0.51
94	98		41	108		0.99	0.52	5.23	3.2		0.99	0.97	0.3	0.69
97	99		38	95		1.12	0.5	6.28	2.21		1.26	1.4	0.5	0.71

## Sheet: Fig. 7
let-7e-5p (/cel-miR-39-3p)			miR-210-3p (/cel-miR-39-3p)			miRNA-31-5p (/cel-miR-39-3p)			miRNA-23b-3p (/cel-miR-39-3p)			miRNA-690 (/cel-miR-39-3p)
Chow	HFD		Chow	HFD		Chow	HFD		Chow	HFD		Chow	HFD
0.82	1.24		0.64	5.81		1.42	1.98		0.48	1.32		0.89	2.89
1.23	1.98		0.74	3.56		0.53	2.08		0.7	1.42		1.06	2.02
1.01	2.08		1.12	4.09		1.12	2.14		0.96	1.63		1.17	1.5
0.91	2.31		0.94	3.94		1	1.69		1.04	1.82		1.33	1.02
1.06	2.88		0.82	4.12		1.33	2.54		1.3	1.82		0.79	1.15
0.98	3.1		1.73	2.07		0.85	0.79		1.52	2.51		0.76	1.26
liver miRNA abudance					let-7e-5p (/cel-miR-39-3p)			miR-210-3p (/cel-miR-39-3p)			miRNA-31-5p (/cel-miR-39-3p)			miRNA-23b-3p (/cel-miR-39-3p)
miR-122	let-7e-5p	miR-31-5p	miR-210-3p		BMI<30	BMI>30		BMI<30	BMI>30		BMI<30	BMI>30		BMI<30	BMI>30
0.67	0.57	0.45	1.01		1.03	3.73		0.82	1.24		0.36	0.23		0.11	0.68
1.33	1.02	0.55	0.53		1.78	2.14		1.46	1.14		1.31	2.23		1.16	2.46
0.82	0.66	1.14	0.43		1.1	1.99		0.22	1.99		0.75	1.34		0.72	1.09
1.4	0.95	0.67	0.86		0.85	2.01		1.74	2.01		1.2	0.65		0.87	1.55
0.59	0.76	0.55	1.09		0.78	1.23		0.61	3.23		0.44	1.34		1.45	1.9
1.19	1.19	0.76	0.3		0.45	3.21		1.14	0.92		1.93	0.32		1.68	0.24
						0.91			1.91			0.65			1.08
						7.12			2.12			0.13			2.01
						5.21			1.21			1.55			1.9
						6.63			1.63			0.12			0.55

## Sheet: Supp. Fig. 1
muscle weight (g)							muscle TG (nmol/mg protein)							muscle CD36				muscle Fabp1				muslce Fatp3				muscle Fas				muscle Scd1				muscle Acc1				muscle Acox1				muscle Cpt2				muscle Acadl
HFD 0h	HFD 6h	HFD 12h	HFD 24h	HFD 48h	HFD 1w		HFD 0h	HFD 6h	HFD 12h	HFD 24h	HFD 48h	HFD 1w		HFD 0h	HFD 3h	HFD 6h		HFD 0h	HFD 3h	HFD 6h		HFD 0h	HFD 3h	HFD 6h		HFD 0h	HFD 3h	HFD 6h		HFD 0h	HFD 3h	HFD 6h		HFD 0h	HFD 3h	HFD 6h		HFD 0h	HFD 3h	HFD 6h		HFD 0h	HFD 3h	HFD 6h		HFD 0h	HFD 3h	HFD 6h
0.99	1	0.97	1.15	1.11	1.24		4.61	4.2	4.15	4.77	4.9	12.77		0.9	1.53	1.56		0.93	1.94	1.44		1.18	1.07	1.33		1.09	1.6	1.43		0.74	2.69	1.78		1.14	1.67	2.03		1.13	0.83	1.32		0.77	0.74	0.89		0.99	0.9	0.85
1.09	1.05	0.87	1.04	1.16	1.16		3.82	4.1	4.79	3.9	4.1	10.7		0.83	1.82	1.88		1.11	1.27	1.53		0.93	2.27	1.06		0.92	1.38	1.85		1.28	1.79	2.35		0.81	1.25	1.54		0.96	1.57	1.09		1.16	0.59	0.67		1.09	0.79	1.23
0.96	1.07	0.99	0.98	1.28	1.08		3.58	4.14	4.99	4.97	4.82	8.97		1.31	1.16	1.24		0.84	2.64	1.78		0.77	1.28	1.69		1	1.05	1.67		0.91	1.13	1.32		0.95	1.62	1.49		0.87	0.84	1.58		1.02	1.21	1.21		0.92	0.45	1.1
1	1.02	1.19	1.1	1.07	1.28		3.26	4.2	4.64	4.38	3.98	7.23		0.92	2.02	2.31		0.85	1.54	1.29		0.86	1.53	1.58		0.8	1.32	2.08		1.14	2.74	1.54		0.76	1.24	1.43		0.82	1.21	1.23		0.93	0.83	0.65		0.9	0.98	0.67
1.06	0.98	1.04	0.86	1.19	1.14		4.05	3.98	4.21	4.59	4.82	13.33		0.94	1.09	1		1.2	2.09	2.3		0.99	2.44	1.84		1.13	1.89	1.29		1.07	1.83	1.91		1.28	2.03	1.2		1.03	0.92	0.74		1.04	0.64	1.28		1.21	1.13	0.53
0.95	1.11	1.06	1.12	0.94	0.88		4.43	4.21	3.9	4.58	4.23	6.98		1.09	1.55	1.18		1.06	2.19	1.23		1.27	1.19	2.03		1.06	1.55	1.64		0.85	1.1	2.09		1.06	1.74	2.09		1.19	1.09	1.05		1.08	1.09	1.19		0.89	1.03	1.06
iWAT mature adipocytes (μg)							iWAT SVF (μg)							eWAT mature adipocytes (μg)							eWAT SVF (μg)
HFD 0h	HFD 6h	HFD 12h	HFD 24h	HFD 48h	HFD 1w		HFD 0h	HFD 6h	HFD 12h	HFD 24h	HFD 48h	HFD 1w		HFD 0h	HFD 6h	HFD 12h	HFD 24h	HFD 48h	HFD 1w		HFD 0h	HFD 6h	HFD 12h	HFD 24h	HFD 48h	HFD 1w
0.24	0.81	0.77	0.37	0.88	1.03		1.84	1.58	3.08	2.92	1.69	4.28		0.21	0.16	0.22	0.17	0.21	0.14		0.95	0.91	1.08	0.92	0.33	1.24
0.36	0.31	0.63	0.83	0.38	0.68		1.19	1.96	1.78	1.68	4.08	2.08		0.14	0.25	0.29	0.13	0.15	0.18		0.27	0.3	0.35	1.08	0.48	0.58
0.79	0.66	0.32	0.95	0.55	0.83		1.98	2.02	1.59	2.28	2.97	3.9		0.17	0.12	0.15	0.33	0.18	0.23		0.34	0.42	0.58	0.28	0.97	1.05
0.51	0.21	0.45	0.34	0.47	0.72		2.65	3.68	1.3	3.08	1.51	2.51		0.31	0.12	0.11	0.15	0.22	0.3		0.32	0.74	0.31	0.58	0.51	0.71
0.22	0.69	0.25	0.37	0.49	0.58		2.06	2.57	2.59	1.73	2.09	2.42		0.11	0.2	0.17	0.29	0.14	0.21		0.83	0.83	0.75	0.73	0.68	1.07
0.38	0.47	0.38	0.45	0.51	0.49		1.28	1.74	2.1	1.55	3.04	2.65		0.18	0.19	0.32	0.24	0.33	0.19		0.45	0.35	0.84	0.53	0.74	0.41
	iWAT C/EBPβ			iWAT Pparγ				iWAT aP2
HFD 0h	HFD 3h	HFD 6h		HFD 0h	HFD 3h	HFD 6h		HFD 0h	HFD 3h	HFD 6h
0.88	1.17	1.32		0.94	1.08	0.98		0.92	0.98	1
0.91	0.79	0.79		1.08	1.24	1.23		1.08	0.88	0.83
1.09	1.02	1.29		0.87	0.89	0.89		0.91	1.29	1.31
0.93	1.29	1.49		0.98	0.8	1.04		0.97	0.85	0.98
1.03	0.8	1.03		0.99	0.89	0.79		0.95	1.06	1.43
1.16	1.23	0.89		1.16	1.09	1.19		1.16	1.05	0.77
eWAT C/EBPβ				eWAT Pparγ				eWAT aP2
HFD 0h	HFD 3h	HFD 6h		HFD 0h	HFD 3h	HFD 6h		HFD 0h	HFD 3h	HFD 6h
1.03	1.36	0.89		0.81	0.87	1.03		0.81	1.33	1.05
1.28	0.9	1.19		1.2	1.39	0.77		1.15	0.75	1.11
0.75	0.79	1.01		0.71	0.78	1		1.22	1.09	1.04
0.94	0.89	0.71		1.21	1.04	1.09		0.69	1.26	1.3
1.76	0.94	1.19		0.84	0.79	0.82		1.14	0.7	0.85
1.25	1.08	1.3		1.24	1.09	1.39		1	1.03	0.82

## Sheet: Supp. Fig. 2
IL8 mRNA			Hgf mRNA			Tgf-β mRNA			Fgf21 mRNA			Serum FGF21			Hepatocytes FGF21
Chow	HFD		Chow	HFD		Chow	HFD		Chow	HFD		Chow	HFD		Chow	HFD
0.94	1.25		0.88	1.22		0.81	1.69		0.89	1.45		0.91	0.7		0.98	1.03
1.16	1.35		1.21	1.18		0.9	2.1		1.14	0.95		0.66	1.24		1.2	1.13
0.85	0.92		0.86	1.34		1.22	1.42		0.91	1.36		1.1	0.7		0.82	0.56
0.81	0.83		0.97	1.36		1.17	1.88		0.87	1.07		1.19	1.09		0.78	0.64
1.22	1.31		1.11	1.1		0.83	2.22		1.17	1.51		0.87	0.8		0.95	1.12
1.02	1.22		0.97	1.09		1.07	1.64		1.02	1.83		1.27	0.98		1.26	0.73
LDH (OD value)
Chow	HFD
1.39	1.32
1.6	1.43
1.29	1.67
1.24	1.28
1.45	1.57
1.2	1.3

## Sheet: Supp. Fig. 3
						total protein (μg)			total protein (μg)							miR-122 level			Serum miR-122 level			Adipose miR-122 level			Serum miR-122 level			Adipose miR-122 level				miR-122 level						Oil Red O (OD value)							% of EdU positive
						EV-free CM	CM		1	2	3	4	5	6		CM	EV		HFD-WT 0h	HFD-WT 6h		Chow-6h	HFD-6h		Chow-12w	HFD-12w		Chow-12w	HFD-12w		Chow-EV	Chow-EV+DMSO	Chow-EV+GW4869	HFD-EV	HFD-EV+DMSO	HFD-EV+GW4869		Chow-EV	Chow-EV+DMSO	Chow-EV+GW4869	HFD-EV	HFD-EV+DMSO	HFD-EV+GW4869		Chow-6h EV	HFD-6h EV	Chow-12w EV	HFD-12w EV
						0.89	70.33		1.46	24.54	31.54	5.62	6.44	2.09		26.69	0.51		0.71	2.25		1.3	2.22		0.36	10.32		1.46	10.25		1.03	0.98	0.84	2.53	3.06	1.89		1.42	1.33	0.66	3.55	3.02	1.05		0.85	1.58	0.97	1.01
						1.54	66.23		1.68	20.45	27.63	3.55	2.33	1.32		14.89	0.96		1.19	2.64		0.95	2.34		1.45	8.24		2.02	12.31		0.85	0.88	0.53	3.15	2.06	2.06		1.16	1.61	0.73	2.88	3.68	1.27		1.68	1.37	2.86	2.25
						1.09	75.44		1.03	18.33	36.44	2.56	1.65	0.98		20.53	2.13		1.01	3.2		0.68	3.04		0.92	12.13		0.96	15.1		0.94	1.21	0.61	2.08	2.85	1.58		1.06	0.8	0.93	3.06	2.84	0.89		2.86	1.81	1.16	1.61
																17.44	0.34		0.66	3.52		1.14	3.21		0.81	11.23		0.43	8.92		1.2	1.13	0.47	2.49	2.96	1.44		0.88	1.26	0.46	3.61	3.51	1.44		1.41	2.4	1.62	1.26
																16.24	1.42		1.38	3.11		0.87	2.012		1.3	2.28		0.27	16.27		1.13	0.83	0.88	2.66	2.46	1.96		1.38	1.18	0.39	3.05	2.07	1.58
																22.33	0.64		1.06	1.1		1.07	1.28		1.16	3.29		0.85	4.83		0.96	0.94	0.69	3.04	1.88	1.37		1.52	1.09	0.55	2.53	3.14	1.18
[truncated: 4 more columns]

[truncated: 5 more sheets: Supp. Fig. 4, Supp. Fig. 5, Supp. Fig. 6, Supp. Fig. 7, Supp. Fig. 8]
